# Supplementary material for: N-(2-Methoxy­ethyl)phthalimide
Source: Acta Crystallogr Sect E Struct Rep Online. 2008 May 10;64(Pt 6):o1058. doi: 10.1107/S1600536808013548 (PMC2961600; doi:10.1107/S1600536808013548)
Supplement: Supplementary file 1 [file e-64-o1058-sup1.cif]

##############################################################################
###                                                                        ###
###        Electronic paper (Acta Crystallographica Section E)             ###
###                                                                        ###
##############################################################################
#                                                                            #
# This CIF contains the data in a paper accepted for publication in Acta     #
# Crystallographica Section E. It conforms to the requirements of Notes      #
# for Authors for Section E, and has been peer reviewed under the auspices   #
# of the IUCr Commission on Journals.                                        #
#                                                                            #
# Full details of the Crystallographic Information File format               #
# are given in the paper "The Crystallographic Information File (CIF):       #
# a New Standard Archive File for Crystallography" by S. R. Hall, F. H.      #
# Allen and I. D. Brown [Acta Cryst. (1991), A47, 655-685].                  #
#                                                                            #
# The current version of the core CIF dictionary is obtainable from          #
# ftp://ftp.iucr.org/pub/cif_core.dic. The current version number is 2.4.    #
#                                                                            #
# Software is freely available for graphical display of the structure(s) in  #
# this CIF.  For information consult the CIF home page http://www.iucr.org/  #
# cif/home.html                                                              #
#                                                                            #
# This file may be used for bona fide research purposes within the           #
# scientific community so long as proper attribution is given to the journal # 
# article from which it was obtained.                                        #
#                                                                            #
##############################################################################
                                             
data_global
_audit_creation_method     SHELXL-97
_journal_date_recd_electronic     2008-04-30
_journal_date_accepted     2008-05-07
_journal_name_full     'Acta Crystallographica, Section E'
_journal_year     2008
_journal_volume     64
_journal_issue      6
_journal_page_first     o1058
_journal_page_last     o1058
_journal_paper_category     QO
_journal_coeditor_code     LH2624
_publ_contact_author
;
     Dr. Seik Weng Ng
     Department of Chemistry
     University of Malaya
     50603 Kuala Lumpur
     Malaysia
;
_publ_contact_author_email     seikweng@um.edu.my
_publ_contact_author_fax     '03 7967 4193'
_publ_contact_author_phone     '03 7967 6778'
_publ_section_title
;
<i>N</i>-(2-Methoxyethyl)phthalimide
;
loop_
    _publ_author_name
    _publ_author_address
    'Sim, Yoke Leng'
;
     Department of Chemistry
     University of Malaya
     50603 Kuala Lumpur
     Malaysia
;
    'Ariffin, Azhar'
;
     Department of Chemistry
     University of Malaya
     50603 Kuala Lumpur
     Malaysia
;
    'Ng, Seik Weng'
;
     Department of Chemistry
     University of Malaya
     50603 Kuala Lumpur
     Malaysia
;
_publ_section_synopsis     .
data_I
_audit_creation_method     SHELXL-97
_chemical_name_systematic
;
<i>N</i>-(2-Methoxyethyl)phthalimide
;
_chemical_name_common     ?
_chemical_formula_moiety     'C11 H11 N O3'
_chemical_formula_sum     'C11 H11 N O3'
_chemical_formula_iupac     'C11 H11 N O3'
_chemical_formula_weight     205.21
_chemical_melting_point     ?
_symmetry_cell_setting     Orthorhombic
_symmetry_space_group_name_H-M     'P n m a'
_symmetry_space_group_name_Hall     '-P 2ac 2n'
loop_
    _symmetry_equiv_pos_as_xyz
    'x, y, z'
    '-x+1/2, -y, z+1/2'
    '-x, y+1/2, -z'
    'x+1/2, -y+1/2, -z+1/2'
    '-x, -y, -z'
    'x-1/2, y, -z-1/2'
    'x, -y-1/2, z'
    '-x-1/2, y-1/2, z-1/2'
_cell_length_a     7.0514(2)
_cell_length_b     9.3852(2)
_cell_length_c     14.6024(4)
_cell_angle_alpha     90.00
_cell_angle_beta     90.00
_cell_angle_gamma     90.00
_cell_volume     966.37(4)
_cell_formula_units_Z     4
_cell_measurement_reflns_used     2463
_cell_measurement_theta_min     2.6
_cell_measurement_theta_max     28.3
_cell_measurement_temperature     100(2)
_exptl_crystal_description     Prism
_exptl_crystal_colour     Colorless
_exptl_crystal_size_max     0.30
_exptl_crystal_size_mid     0.20
_exptl_crystal_size_min     0.10
_exptl_crystal_density_diffrn     1.410
_exptl_crystal_density_meas     ?
_exptl_crystal_density_method     'not measured'
_exptl_crystal_F_000     432
_exptl_absorpt_coefficient_mu     0.104
_exptl_absorpt_correction_type     None
_exptl_absorpt_process_details     ?
_exptl_absorpt_correction_T_min     ?
_exptl_absorpt_correction_T_max     ?
_diffrn_ambient_temperature     100(2)
_diffrn_radiation_type     MoK\a
_diffrn_radiation_wavelength     0.71073
_diffrn_radiation_source     'fine-focus sealed tube'
_diffrn_radiation_monochromator     graphite
_diffrn_measurement_device_type     'Bruker SMART APEX diffractometer'
_diffrn_measurement_method     '\w scans'
_diffrn_detector_area_resol_mean     ?
_diffrn_reflns_number     7349
_diffrn_reflns_av_R_equivalents     0.0388
_diffrn_reflns_av_sigmaI/netI     0.0257
_diffrn_reflns_theta_min     2.58
_diffrn_reflns_theta_max     27.50
_diffrn_reflns_theta_full     27.50
_diffrn_measured_fraction_theta_max     0.993
_diffrn_measured_fraction_theta_full     0.993
_diffrn_reflns_limit_h_min     -8
_diffrn_reflns_limit_h_max     9
_diffrn_reflns_limit_k_min     -12
_diffrn_reflns_limit_k_max     12
_diffrn_reflns_limit_l_min     -12
_diffrn_reflns_limit_l_max     18
_diffrn_standards_number     0
_diffrn_standards_interval_count     0
_diffrn_standards_interval_time     0
_diffrn_standards_decay_%     0
_reflns_number_total     1164
_reflns_number_gt     986
_reflns_threshold_expression     I>2\s(I)
_refine_ls_structure_factor_coef     Fsqd
_refine_ls_matrix_type     full
_refine_ls_R_factor_all     0.0666
_refine_ls_R_factor_gt     0.0591
_refine_ls_wR_factor_gt     0.1903
_refine_ls_wR_factor_ref     0.2059
_refine_ls_goodness_of_fit_ref     1.114
_refine_ls_restrained_S_all     1.114
_refine_ls_number_reflns     1164
_refine_ls_number_parameters     77
_refine_ls_number_restraints     0
_refine_ls_hydrogen_treatment     constr
_refine_ls_weighting_scheme     calc
_refine_ls_weighting_details
         'calc w=1/[\s^2^(Fo^2^)+(0.1433P)^2^+0.3090P] where P=(Fo^2^+2Fc^2^)/3'
_atom_sites_solution_hydrogens     geom
_atom_sites_solution_primary     direct
_atom_sites_solution_secondary     difmap
_refine_ls_shift/su_max     0.001
_refine_ls_shift/su_mean     '<0.001'
_refine_diff_density_max     0.502
_refine_diff_density_min     -0.504
_refine_ls_extinction_method     ?
_refine_ls_extinction_coef     ?
loop_
    _atom_type_symbol
    _atom_type_description
    _atom_type_scat_dispersion_real
    _atom_type_scat_dispersion_imag
    _atom_type_scat_source
    'C' 'C' 0.0033 0.0016
                         'International Tables Vol C Tables 4.2.6.8 and 6.1.1.4'
    'H' 'H' 0.0000 0.0000
                         'International Tables Vol C Tables 4.2.6.8 and 6.1.1.4'
    'N' 'N' 0.0061 0.0033
                         'International Tables Vol C Tables 4.2.6.8 and 6.1.1.4'
    'O' 'O' 0.0106 0.0060
                         'International Tables Vol C Tables 4.2.6.8 and 6.1.1.4'
_computing_data_collection     'APEX2 (Bruker, 2007)'
_computing_cell_refinement     'SAINT (Bruker, 2007)'
_computing_data_reduction     'SAINT (Bruker, 2007)'
_computing_structure_solution     'SHELXS97 (Sheldrick, 2008)'
_computing_structure_refinement     'SHELXL97 (Sheldrick, 2008)'
_computing_molecular_graphics     'X-Seed (Barbour, 2001)'
_computing_publication_material     'publCIF (Westrip, 2008)'
loop_
    _atom_site_type_symbol
    _atom_site_label
    _atom_site_fract_x
    _atom_site_fract_y
    _atom_site_fract_z
    _atom_site_U_iso_or_equiv
    _atom_site_adp_type
    _atom_site_calc_flag
    _atom_site_refinement_flags
    _atom_site_occupancy
    _atom_site_disorder_assembly
    _atom_site_disorder_group
    O O1 0.2012(2) 0.00647(14) 0.60172(9) 0.0229(5) Uani d . 1 . .
    O O2 0.3277(3) 0.2500 0.33669(12) 0.0161(5) Uani d S 1 . .
    N N1 0.2007(4) 0.2500 0.57847(14) 0.0167(6) Uani d S 1 . .
    C C1 0.2372(3) 0.17575(18) 0.89087(12) 0.0176(5) Uani d . 1 . .
    H H1 0.2434 0.1260 0.9475 0.021 Uiso calc R 1 . .
    C C2 0.2281(3) 0.09866(19) 0.80904(12) 0.0168(5) Uani d . 1 . .
    H H2 0.2280 -0.0026 0.8088 0.020 Uiso calc R 1 . .
    C C3 0.2194(3) 0.17598(18) 0.72848(11) 0.0144(5) Uani d . 1 . .
    C C4 0.2072(3) 0.12658(18) 0.63197(13) 0.0171(5) Uani d . 1 . .
    C C5 0.1763(4) 0.2500 0.47961(16) 0.0176(6) Uani d S 1 . .
    H H5A 0.1034 0.3354 0.4610 0.021 Uiso calc PR 0.50 . .
    H H5B 0.1034 0.1646 0.4610 0.021 Uiso calc PR 0.50 . .
    C C6 0.3665(4) 0.2500 0.43155(16) 0.0175(6) Uani d S 1 . .
    H H6A 0.4404 0.3357 0.4486 0.021 Uiso calc PR 0.50 . .
    H H6B 0.4404 0.1643 0.4486 0.021 Uiso calc PR 0.50 . .
    C C7 0.4974(4) 0.2500 0.28287(17) 0.0210(7) Uani d S 1 . .
    H H7A 0.4642 0.2500 0.2177 0.031 Uiso calc SR 1 . .
    H H7B 0.5721 0.1647 0.2970 0.031 Uiso calc PR 0.50 . .
    H H7C 0.5721 0.3353 0.2970 0.031 Uiso calc PR 0.50 . .
loop_
    _atom_site_aniso_label
    _atom_site_aniso_U_11
    _atom_site_aniso_U_22
    _atom_site_aniso_U_33
    _atom_site_aniso_U_12
    _atom_site_aniso_U_13
    _atom_site_aniso_U_23
    O1 0.0377(10) 0.0142(8) 0.0166(8) 0.0009(6) -0.0011(6) -0.0037(5)
    O2 0.0210(11) 0.0178(9) 0.0093(9) 0.000 0.0003(7) 0.000
    N1 0.0282(14) 0.0143(11) 0.0075(10) 0.000 0.0000(8) 0.000
    C1 0.0240(10) 0.0185(10) 0.0102(9) 0.0008(7) 0.0016(6) 0.0018(6)
    C2 0.0237(11) 0.0134(8) 0.0133(9) -0.0006(7) 0.0001(7) 0.0017(6)
    C3 0.0189(10) 0.0142(9) 0.0101(9) 0.0001(7) 0.0003(6) -0.0012(6)
    C4 0.0258(11) 0.0133(9) 0.0121(9) 0.0011(7) 0.0006(7) 0.0004(6)
    C5 0.0220(14) 0.0216(12) 0.0091(12) 0.000 -0.0024(9) 0.000
    C6 0.0239(15) 0.0197(11) 0.0088(12) 0.000 -0.0011(9) 0.000
    C7 0.0284(17) 0.0196(12) 0.0149(12) 0.000 0.0043(11) 0.000
loop_
    _geom_bond_atom_site_label_1
    _geom_bond_atom_site_label_2
    _geom_bond_site_symmetry_2
    _geom_bond_distance
    _geom_bond_publ_flag
    O1 C4 . 1.211(2) ?
    O2 C6 . 1.412(3) ?
    O2 C7 . 1.432(3) ?
    N1 C4 . 1.398(2) ?
    N1 C4 7_565 1.398(2) ?
    N1 C5 . 1.454(3) ?
    C1 C1 7_565 1.394(3) ?
    C1 C2 . 1.398(2) ?
    C1 H1 . 0.9500 ?
    C2 C3 . 1.384(2) ?
    C2 H2 . 0.9500 ?
    C3 C3 7_565 1.389(3) ?
    C3 C4 . 1.486(2) ?
    C5 C6 . 1.514(4) ?
    C5 H5A . 0.9900 ?
    C5 H5B . 0.9900 ?
    C6 H6A . 0.9900 ?
    C6 H6B . 0.9900 ?
    C7 H7A . 0.9800 ?
    C7 H7B . 0.9800 ?
    C7 H7C . 0.9800 ?
loop_
    _geom_angle_atom_site_label_1
    _geom_angle_atom_site_label_2
    _geom_angle_atom_site_label_3
    _geom_angle_site_symmetry_1
    _geom_angle_site_symmetry_3
    _geom_angle
    _geom_angle_publ_flag
    C6 O2 C7 . . 112.1(2) ?
    C4 N1 C4 . 7_565 111.9(2) ?
    C4 N1 C5 . . 123.97(11) ?
    C4 N1 C5 7_565 . 123.97(11) ?
    C1 C1 C2 7_565 . 121.16(10) ?
    C1 C1 H1 7_565 . 119.4 ?
    C2 C1 H1 . . 119.4 ?
    C3 C2 C1 . . 117.21(17) ?
    C3 C2 H2 . . 121.4 ?
    C1 C2 H2 . . 121.4 ?
    C2 C3 C3 . 7_565 121.63(11) ?
    C2 C3 C4 . . 130.19(16) ?
    C3 C3 C4 7_565 . 108.18(9) ?
    O1 C4 N1 . . 124.48(17) ?
    O1 C4 C3 . . 129.64(16) ?
    N1 C4 C3 . . 105.87(15) ?
    N1 C5 C6 . . 110.8(2) ?
    N1 C5 H5A . . 109.5 ?
    C6 C5 H5A . . 109.5 ?
    N1 C5 H5B . . 109.5 ?
    C6 C5 H5B . . 109.5 ?
    H5A C5 H5B . . 108.1 ?
    O2 C6 C5 . . 106.5(2) ?
    O2 C6 H6A . . 110.4 ?
    C5 C6 H6A . . 110.4 ?
    O2 C6 H6B . . 110.4 ?
    C5 C6 H6B . . 110.4 ?
    H6A C6 H6B . . 108.6 ?
    O2 C7 H7A . . 109.5 ?
    O2 C7 H7B . . 109.5 ?
    H7A C7 H7B . . 109.5 ?
    O2 C7 H7C . . 109.5 ?
    H7A C7 H7C . . 109.5 ?
    H7B C7 H7C . . 109.5 ?
loop_
    _geom_torsion_atom_site_label_1
    _geom_torsion_atom_site_label_2
    _geom_torsion_atom_site_label_3
    _geom_torsion_atom_site_label_4
    _geom_torsion_site_symmetry_1
    _geom_torsion_site_symmetry_2
    _geom_torsion_site_symmetry_3
    _geom_torsion_site_symmetry_4
    _geom_torsion
    _geom_torsion_publ_flag
    C1 C1 C2 C3 7_565 . . . 0.1(2) ?
    C1 C2 C3 C3 . . . 7_565 -0.1(2) ?
    C1 C2 C3 C4 . . . . -179.47(19) ?
    C4 N1 C4 O1 7_565 . . . 179.03(13) ?
    C5 N1 C4 O1 . . . . 3.2(4) ?
    C4 N1 C4 C3 7_565 . . . -0.1(3) ?
    C5 N1 C4 C3 . . . . -176.0(2) ?
    C2 C3 C4 O1 . . . . 0.5(4) ?
    C3 C3 C4 O1 7_565 . . . -179.02(19) ?
    C2 C3 C4 N1 . . . . 179.5(2) ?
    C3 C3 C4 N1 7_565 . . . 0.07(17) ?
    C4 N1 C5 C6 . . . . -92.3(2) ?
    C4 N1 C5 C6 7_565 . . . 92.3(2) ?
    C7 O2 C6 C5 . . . . 180.0 ?
    N1 C5 C6 O2 . . . . 180.0 ?
