# Supplementary material for: N-(2-Methoxy­ethyl)phthalimide
Source: Acta Crystallogr Sect E Struct Rep Online. 2008 May 10;64(Pt 6):o1058. doi: 10.1107/S1600536808013548 (PMC2961600; doi:10.1107/S1600536808013548)
Supplement: Supplementary file 2 [file e-64-o1058-Isup2.hkl]

# 
# h,k,l, Fc-squared, Fo-squared, sigma(Fo-squared) and status flag 
# 
data_I
_shelx_title '  Pnma' 
_shelx_refln_list_code          4 
_shelx_F_calc_maximum      195.03 
_exptl_crystal_F_000       432.00 
_reflns_d_resolution_high  0.7696 
 
loop_ 
 _symmetry_equiv_pos_as_xyz 
 'x, y, z' 
 '-x+1/2, -y, z+1/2' 
 '-x, y+1/2, -z' 
 'x+1/2, -y+1/2, -z+1/2' 
 '-x, -y, -z' 
 'x-1/2, y, -z-1/2' 
 'x, -y-1/2, z' 
 '-x-1/2, y-1/2, z-1/2' 
 
_cell_length_a     7.0514 
_cell_length_b     9.3852 
_cell_length_c    14.6024 
_cell_angle_alpha  90.000 
_cell_angle_beta   90.000 
_cell_angle_gamma  90.000 
 
_shelx_F_squared_multiplier     1.000 
 
loop_ 
 _refln_index_h 
 _refln_index_k 
 _refln_index_l 
 _refln_F_squared_calc 
 _refln_F_squared_meas 
 _refln_F_squared_sigma 
 _refln_observed_status 
   2   0   0    38038.09    41219.03    634.19 o 
   4   0   0     3840.47     4354.62    139.81 o 
   6   0   0        0.66       -0.16      4.94 o 
   8   0   0        6.98       13.08      5.56 o 
   2   1   0      664.06      695.36      7.09 o 
   4   1   0     1455.79     1755.13     34.80 o 
   0   2   0     9232.40     8733.91    139.96 o 
   2   2   0        4.44        9.34      0.97 o 
   4   2   0        6.30        1.88      1.56 o 
   8   2   0       13.99        9.45      4.11 o 
   2   3   0      740.90      721.02      8.30 o 
   4   3   0      165.52      177.18      4.38 o 
   6   3   0       10.84        6.15      7.57 o 
   8   3   0        7.60        1.12      4.94 o 
   0   4   0     2488.44     2329.24     33.94 o 
   2   4   0        0.13       -0.24      0.44 o 
   4   4   0      333.81      377.01      5.51 o 
   6   4   0      921.40     1057.13     33.14 o 
   8   4   0       54.58       62.39      9.52 o 
   2   5   0      393.45      422.35      5.93 o 
   4   5   0       97.83      112.62      2.87 o 
   6   5   0       18.52       38.91      6.53 o 
   8   5   0       32.05       31.51      8.13 o 
   0   6   0       11.72       20.32      3.90 o 
   2   6   0      462.17      467.07      6.39 o 
   4   6   0      298.31      319.03      5.56 o 
   6   6   0      386.84      438.52     19.20 o 
   2   7   0       63.71       67.25      3.64 o 
   4   7   0        0.18        1.78      1.08 o 
   6   7   0       21.56       25.84      9.04 o 
   0   8   0     2199.99     2205.00     43.97 o 
   2   8   0      305.70      342.80      7.99 o 
   4   8   0       10.85        8.89      1.72 o 
   6   8   0      445.70      501.51     21.99 o 
   2   9   0        0.93        0.94      1.47 o 
   4   9   0       21.54       23.99      3.69 o 
   6   9   0       31.75       48.86      8.55 o 
   0  10   0        7.77       13.71      3.43 o 
   2  10   0      154.54      114.06      9.97 o 
   4  10   0      122.72      109.23      6.89 o 
   2  11   0       43.73       33.46      3.55 o 
   0  12   0     1072.53     1146.33     29.98 o 
   1   0   1       55.84       61.25      1.18 o 
   2   0   1     6769.81     7260.33     85.61 o 
   3   0   1     1426.15     1554.32     23.29 o 
   4   0   1     4907.65     5779.74    162.86 o 
   5   0   1      732.59      585.14     28.79 o 
   6   0   1     1543.98      343.66     22.28 o 
   7   0   1      191.33       68.50     11.76 o 
   8   0   1      398.02        8.90      3.37 o 
   9   0   1        1.15       13.32      4.07 o 
   0   1   1     2986.86     2819.43     55.25 o 
   1   1   1     3017.19     2937.63     21.57 o 
   2   1   1     8960.23     9429.47    122.30 o 
   3   1   1      137.14      132.09      2.11 o 
   4   1   1     1319.64     1498.93     20.32 o 
   7   1   1      232.97      194.31     17.88 o 
   8   1   1        1.34        4.39      2.30 o 
   9   1   1       55.14       13.54      2.79 o 
   1   2   1      400.21      389.43      4.06 o 
   2   2   1      228.40      250.30      2.57 o 
   3   2   1      221.99      232.54      2.51 o 
   4   2   1       39.60       49.47      1.33 o 
   5   2   1       22.49       31.25      1.62 o 
   6   2   1        0.24       -0.85      1.76 o 
   7   2   1        2.42        1.28      2.24 o 
   8   2   1        0.91        0.38      2.59 o 
   9   2   1        6.44       10.94      3.13 o 
   0   3   1     5985.21     5584.06     55.13 o 
   1   3   1     1727.92     1763.43     12.86 o 
   2   3   1      403.21      411.49      3.85 o 
   3   3   1        4.55        6.39      0.55 o 
   4   3   1      137.16      158.47      2.15 o 
   5   3   1      127.36      138.37      3.04 o 
   6   3   1       51.64       30.66     13.62 o 
   7   3   1       25.18       27.74      6.58 o 
   8   3   1        4.62        4.30      2.91 o 
   1   4   1        5.27        7.55      0.49 o 
   2   4   1      329.34      313.58      3.81 o 
   3   4   1      200.49      198.93      2.62 o 
   4   4   1       24.58       17.64      0.90 o 
   5   4   1      259.30      274.41      4.59 o 
   6   4   1       42.98       47.63      4.90 o 
   7   4   1      105.80      122.47     20.75 o 
   8   4   1      115.92      125.49     18.28 o 
   0   5   1     2546.67     2564.26     32.62 o 
   1   5   1     1316.36     1351.75     10.57 o 
   2   5   1      403.73      457.35      4.26 o 
   3   5   1      100.47      106.75      2.00 o 
   4   5   1      179.20      196.94      2.86 o 
   5   5   1       50.16       47.83      2.14 o 
   6   5   1       18.14       22.75      3.97 o 
   7   5   1       10.11        9.11      3.60 o 
   8   5   1        8.49       17.03      4.83 o 
   1   6   1       76.90       72.08      1.39 o 
   2   6   1        7.33        7.87      0.69 o 
   3   6   1      109.58      110.29      2.23 o 
   4   6   1       38.36       47.36      1.60 o 
   5   6   1        5.55        8.56      1.36 o 
   6   6   1       82.80       92.40     10.95 o 
   7   6   1        3.49        3.65      3.14 o 
   0   7   1      412.30      369.47      6.62 o 
   1   7   1      620.00      573.24      5.96 o 
   2   7   1        5.03        6.76      0.95 o 
   3   7   1       50.26       49.91      1.91 o 
   4   7   1       13.58       12.38      1.13 o 
   5   7   1       30.58       34.98      2.23 o 
   6   7   1       29.76       42.50      5.13 o 
   7   7   1       13.13       18.81      4.57 o 
   1   8   1       17.93       17.90      1.57 o 
   2   8   1      248.35      245.74      4.28 o 
   3   8   1      259.84      264.27      4.53 o 
   4   8   1      177.77      184.97      3.57 o 
   5   8   1      355.30      427.61      7.92 o 
   6   8   1       21.68       26.85      3.72 o 
   0   9   1      267.94      214.56      6.50 o 
   1   9   1      906.71      817.98     11.26 o 
   2   9   1        8.22        5.22      1.23 o 
   3   9   1      132.99      126.80      3.94 o 
   4   9   1       39.70       38.44      2.78 o 
   5   9   1        4.19        4.95      1.75 o 
   6   9   1        0.01       -0.19      2.38 o 
   1  10   1       14.67       11.98      1.81 o 
   2  10   1        0.30        2.59      1.21 o 
   3  10   1        5.10        7.21      1.47 o 
   4  10   1       10.88        9.94      2.20 o 
   5  10   1        1.50        0.09      1.69 o 
   0  11   1      182.52      150.63      6.14 o 
   1  11   1       20.61       20.38      2.08 o 
   2  11   1        2.45        1.57      1.31 o 
   3  11   1       12.71       13.93      1.92 o 
   1  12   1        0.83        0.54      1.39 o 
   0   0   2     1118.39     1082.01     27.44 o 
   1   0   2       30.89       41.32      2.07 o 
   2   0   2       64.02       82.15      3.54 o 
   3   0   2      160.93      175.05      4.06 o 
   4   0   2      968.49     1091.01     20.30 o 
   5   0   2        3.80        4.59      3.88 o 
   6   0   2       44.23       58.16     10.72 o 
   7   0   2      209.01      133.57     14.75 o 
   8   0   2       33.99        6.10      3.10 o 
   9   0   2      258.40        9.58      3.44 o 
   1   1   2     1623.72     1590.75     14.67 o 
   2   1   2       16.86       16.86      0.73 o 
   3   1   2     1042.57     1170.84     10.67 o 
   4   1   2       31.27       25.89      1.03 o 
   5   1   2      248.86      307.87      6.86 o 
   6   1   2        9.02        8.67      4.97 o 
   7   1   2        1.37        2.27      2.09 o 
   9   1   2        2.52       11.43      2.74 o 
   0   2   2       38.31       50.41      1.45 o 
   1   2   2     4337.88     4280.95     54.81 o 
   2   2   2      168.52      143.14      1.82 o 
   3   2   2      142.36      166.75      4.33 o 
   4   2   2      205.76      222.22      3.53 o 
   5   2   2       84.42       83.23      2.36 o 
   6   2   2        8.99        2.20      3.24 o 
   7   2   2       23.80       27.34      6.54 o 
   8   2   2        0.51        2.12      2.46 o 
   1   3   2      400.50      396.06      3.82 o 
   2   3   2      322.30      340.60      3.72 o 
   3   3   2      229.54      236.48      2.80 o 
   4   3   2      349.86      369.46      4.39 o 
   5   3   2       27.66       26.09      1.81 o 
   6   3   2      159.70       46.69      9.34 o 
   7   3   2       19.45        8.70      4.75 o 
   8   3   2        2.09        2.96      3.18 o 
   0   4   2     1037.64     1149.72     14.17 o 
   1   4   2      303.04      346.71      3.78 o 
   2   4   2     1544.50     1612.11     13.42 o 
   3   4   2      477.39      511.12      5.03 o 
   4   4   2        0.53        4.52      0.64 o 
   5   4   2      250.08      277.64      4.82 o 
   6   4   2       13.07       13.62      2.97 o 
   7   4   2       23.48       24.38      4.39 o 
   8   4   2       12.59       11.94      4.33 o 
   1   5   2      180.07      172.61      2.64 o 
   2   5   2      270.83      294.45      3.56 o 
   3   5   2      192.62      181.56      2.78 o 
   4   5   2      322.75      345.61      4.11 o 
   5   5   2       22.01       20.09      1.59 o 
   6   5   2      215.95      266.82      8.80 o 
   7   5   2       26.88       44.57      5.46 o 
   8   5   2        8.55       11.68      4.49 o 
   0   6   2        2.38        0.71      0.82 o 
   1   6   2      802.75      775.14      7.78 o 
   2   6   2      102.76      118.97      2.30 o 
   3   6   2       16.99       16.45      1.20 o 
   4   6   2       64.37       64.71      1.84 o 
   5   6   2      111.28      119.87      3.43 o 
   6   6   2        0.03       -0.03      2.12 o 
   7   6   2       65.97       79.59      7.11 o 
   1   7   2      110.66      102.36      2.29 o 
   2   7   2       62.18       61.09      1.90 o 
   3   7   2      150.83      151.25      3.33 o 
   4   7   2       98.33      101.59      2.38 o 
   5   7   2       49.44       60.17      2.71 o 
   6   7   2       70.90       80.89      6.95 o 
   7   7   2        3.11        2.26      3.34 o 
   0   8   2      157.52      150.11      5.04 o 
   1   8   2      608.24      492.32      6.95 o 
   2   8   2      281.73      263.90      4.51 o 
   3   8   2      485.18      471.55      6.49 o 
   4   8   2        4.81        4.95      1.13 o 
   5   8   2      144.40      156.07      4.23 o 
   6   8   2        0.60        1.29      1.97 o 
   1   9   2      151.47      132.07      3.58 o 
   2   9   2       73.05       74.12      3.69 o 
   3   9   2      343.33      350.36      6.10 o 
   4   9   2      162.59      169.60      4.83 o 
   5   9   2      252.40      304.65      6.31 o 
   6   9   2      116.57      140.56      7.55 o 
   0  10   2       56.52       53.00      4.40 o 
   1  10   2       39.77       50.64      2.68 o 
   2  10   2      130.30      112.31      5.23 o 
   3  10   2       18.31       14.52      1.77 o 
   4  10   2        0.06        0.71      1.60 o 
   5  10   2       86.85       85.87      4.55 o 
   1  11   2       14.05       15.32      1.90 o 
   2  11   2        7.70        6.16      1.55 o 
   3  11   2        0.66        1.99      1.36 o 
   0  12   2        3.18        3.02      2.27 o 
   1  12   2       61.36       63.99      3.43 o 
   1   0   3      471.54      433.58     24.75 o 
   2   0   3     2138.24     2175.38     33.88 o 
   3   0   3       53.93       47.23      2.11 o 
   4   0   3      843.19      980.08     22.46 o 
   5   0   3       26.09       19.49      4.91 o 
   7   0   3       38.52       45.78     10.96 o 
   8   0   3        4.93        6.71      3.14 o 
   9   0   3       12.75       10.63      3.45 o 
   0   1   3      445.64      409.45      6.10 o 
   1   1   3        0.71        1.06      0.48 o 
   2   1   3       33.74       32.07      1.82 o 
   3   1   3       18.77       21.08      0.83 o 
   4   1   3      570.52      621.18      9.47 o 
   5   1   3       77.01       99.54      3.73 o 
   6   1   3        0.02       -1.76      1.38 o 
   7   1   3       65.72        4.23      4.34 o 
   8   1   3        0.00        4.00      3.61 o 
   9   1   3       26.31       13.56      2.83 o 
   1   2   3      747.04      723.43      6.10 o 
   2   2   3       20.00       20.99      0.93 o 
   3   2   3      570.31      583.66      6.14 o 
   4   2   3      189.62      193.98      2.90 o 
   5   2   3      264.77      287.46      5.09 o 
   7   2   3       13.35        5.40      3.96 o 
   8   2   3        9.24        6.57      2.60 o 
   0   3   3       11.33       14.06      0.84 o 
   1   3   3       81.10       83.27      1.31 o 
   2   3   3       52.09       40.73      1.42 o 
   3   3   3       46.53       45.27      1.27 o 
   4   3   3      316.56      332.76      4.41 o 
   5   3   3       13.43       17.81      1.46 o 
   6   3   3        3.79        3.84      1.97 o 
   7   3   3        8.65        6.66      2.77 o 
   8   3   3        4.30        1.55      2.93 o 
   1   4   3      224.22      225.93      3.07 o 
   2   4   3      688.09      700.35      6.55 o 
   3   4   3      195.38      213.16      2.83 o 
   4   4   3      489.05      563.36      5.87 o 
   5   4   3      180.40      206.44      4.47 o 
   6   4   3       40.11       47.87      4.33 o 
   7   4   3        9.07        8.33      3.88 o 
   8   4   3       19.77       26.34      5.11 o 
   0   5   3       33.84       47.83      2.07 o 
   1   5   3       20.33       23.56      1.63 o 
   2   5   3       37.07       25.41      1.11 o 
   3   5   3       46.12       54.33      1.58 o 
   4   5   3       97.72      100.27      2.18 o 
   5   5   3        1.94        1.75      1.11 o 
   6   5   3       16.19       27.78      3.46 o 
   7   5   3        0.45       -0.20      3.08 o 
   8   5   3       14.96       21.96      5.07 o 
   1   6   3      222.47      215.61      3.31 o 
   2   6   3        0.96        0.45      0.61 o 
   3   6   3      426.45      435.58      4.91 o 
   4   6   3       15.58       16.65      1.09 o 
   5   6   3      459.28      515.85      7.65 o 
   6   6   3       52.60       75.16      4.96 o 
   7   6   3       25.35       32.14      4.97 o 
   0   7   3        2.84        0.53      0.96 o 
   1   7   3        5.08        9.91      1.01 o 
   2   7   3       30.33       32.34      1.52 o 
   3   7   3       24.45       33.37      1.51 o 
   4   7   3       44.51       43.95      1.74 o 
   5   7   3       14.53       16.27      1.75 o 
   6   7   3       29.90       43.78      3.51 o 
   7   7   3       11.12       13.06      4.28 o 
   1   8   3       20.92       20.23      1.51 o 
   2   8   3      412.45      379.28      5.66 o 
   3   8   3        0.23       -0.85      0.84 o 
   4   8   3      485.16      516.53      7.49 o 
   5   8   3        5.20        5.11      1.49 o 
   6   8   3      156.29      196.32      5.95 o 
   0   9   3      301.75      257.52      8.57 o 
   1   9   3      206.72      169.80      4.11 o 
   2   9   3      108.37       95.14      5.50 o 
   3   9   3      109.12       90.45      3.05 o 
   4   9   3      188.60      198.70      4.52 o 
   5   9   3       21.84       24.04      2.41 o 
   6   9   3        1.36        3.23      2.31 o 
   1  10   3       35.82       37.11      2.43 o 
   2  10   3        2.32        1.88      1.18 o 
   3  10   3       24.77       26.41      2.11 o 
   4  10   3        0.81        3.04      1.76 o 
   5  10   3       23.57       28.46      3.10 o 
   0  11   3       17.49       14.74      2.70 o 
   1  11   3        2.96        1.94      1.33 o 
   2  11   3       27.18       21.50      2.16 o 
   3  11   3        0.01        0.55      1.28 o 
   0   0   4     4310.03     4271.03    104.00 o 
   1   0   4     1112.01     1172.30     20.24 o 
   2   0   4     4765.14     4991.07     75.52 o 
   3   0   4     1054.93     1115.61     20.63 o 
   4   0   4      115.75      123.62      6.13 o 
   5   0   4        0.02       -0.14      1.10 o 
   6   0   4        4.19        2.26      2.73 o 
   7   0   4       65.65       64.82     12.19 o 
   8   0   4       22.75        5.41      4.12 o 
   1   1   4      121.10      112.32      2.11 o 
   2   1   4      170.33      172.59      3.11 o 
   3   1   4        0.61        0.43      0.63 o 
   4   1   4       28.05       26.00      0.99 o 
   5   1   4      101.79      115.81      3.55 o 
   6   1   4       20.27       22.67      8.47 o 
   7   1   4        1.65        3.64      2.03 o 
   8   1   4       24.38       10.65      3.97 o 
   0   2   4     1647.62     1611.66     18.61 o 
   1   2   4     1602.85     1598.10     12.51 o 
   2   2   4       56.49       56.51      1.35 o 
   3   2   4      131.47      140.01      2.28 o 
   4   2   4       78.35       98.57      1.97 o 
   5   2   4       80.84       91.13      3.37 o 
   6   2   4       55.97       71.54      5.49 o 
   7   2   4       64.05       31.60     13.95 o 
   8   2   4       23.50        9.92      3.66 o 
   1   3   4       82.30       79.12      1.51 o 
   2   3   4      516.27      514.98      5.20 o 
   3   3   4        8.19        6.65      0.81 o 
   4   3   4      406.72      452.34      5.61 o 
   5   3   4      232.14      237.93      4.66 o 
   6   3   4       41.15       47.19      4.35 o 
   7   3   4       10.64        9.66      2.53 o 
   8   3   4        0.00        2.63      2.94 o 
   0   4   4      116.68      127.56      2.55 o 
   1   4   4      869.19      846.18      7.77 o 
   2   4   4      231.18      217.09      2.95 o 
   3   4   4      184.59      186.36      3.14 o 
   4   4   4       39.02       51.37      1.75 o 
   5   4   4        0.13        0.90      1.00 o 
   6   4   4        0.02       -0.12      1.72 o 
   7   4   4      101.72      152.16      7.41 o 
   8   4   4        8.87        7.96      3.84 o 
   1   5   4        0.13        0.96      0.60 o 
   2   5   4      112.77      107.99      2.03 o 
   3   5   4      142.47      164.95      3.02 o 
   4   5   4      114.01      135.77      2.72 o 
   5   5   4        0.09       -0.22      1.04 o 
   6   5   4        2.77        2.40      2.16 o 
   7   5   4       75.01       96.27      5.92 o 
   8   5   4        4.94        5.65      4.20 o 
   0   6   4      417.93      391.21      6.98 o 
   1   6   4      467.91      413.40      5.12 o 
   2   6   4       97.92      106.62      2.28 o 
   3   6   4      307.25      290.86      3.85 o 
   4   6   4      130.98      151.82      2.81 o 
   5   6   4      178.45      188.05      4.57 o 
   6   6   4        0.35       -1.37      1.61 o 
   7   6   4        8.48        8.85      3.01 o 
   1   7   4        0.24        0.90      0.74 o 
   2   7   4        7.09        8.40      1.05 o 
   3   7   4       85.03       91.25      2.25 o 
   4   7   4        0.01       -0.41      0.84 o 
   5   7   4        4.15        4.76      1.47 o 
   6   7   4       41.31       51.14      3.78 o 
   7   7   4      113.14      147.40     13.93 o 
   0   8   4      610.48      532.70      9.34 o 
   1   8   4      540.98      484.11      6.20 o 
   2   8   4      553.83      497.33      6.83 o 
   3   8   4      299.59      281.35      4.67 o 
   4   8   4        5.88        4.99      1.27 o 
   5   8   4       51.35       54.21      2.86 o 
   6   8   4        5.93        8.42      2.54 o 
   1   9   4        3.02        3.58      1.20 o 
   2   9   4        2.87        1.75      1.14 o 
   3   9   4       13.81       14.31      1.75 o 
   4   9   4       27.60       31.53      2.25 o 
   5   9   4       15.30       21.41      2.32 o 
   0  10   4       66.87       61.79      5.11 o 
   1  10   4      119.20      114.98      7.01 o 
   2  10   4        1.50        2.24      1.23 o 
   3  10   4       28.23       37.39      2.98 o 
   4  10   4       11.01       14.38      2.56 o 
   1  11   4        9.47       10.15      1.74 o 
   2  11   4       76.28       78.22      4.19 o 
   3  11   4        1.21        0.08      1.36 o 
   1   0   5      756.62      727.86     11.36 o 
   2   0   5      166.53      172.07      4.63 o 
   3   0   5      520.63      519.21     10.40 o 
   4   0   5      300.07      327.75      7.62 o 
   5   0   5      915.70     1095.82     19.98 o 
   6   0   5       37.43       58.11      5.73 o 
   7   0   5       94.60      130.68     16.26 o 
   8   0   5        2.96        4.59      3.23 o 
   0   1   5      129.98      109.55      4.19 o 
   1   1   5      103.47      113.61      2.44 o 
   2   1   5      346.78      372.04      5.76 o 
   3   1   5      120.95      138.70      3.50 o 
   4   1   5        1.77        0.58      0.62 o 
   5   1   5        8.37       12.22      1.46 o 
   6   1   5        2.38        2.87      1.48 o 
   7   1   5        0.71        3.24      1.83 o 
   8   1   5       35.09       16.81     10.55 o 
   1   2   5       61.72       60.66      1.66 o 
   2   2   5        0.54        0.06      0.47 o 
   3   2   5     1317.09     1380.97     13.35 o 
   4   2   5        8.32        6.54      0.80 o 
   5   2   5      198.79      233.71      4.89 o 
   6   2   5        6.67        6.81      2.02 o 
   7   2   5      167.67       92.47     13.90 o 
   8   2   5       44.04       30.68     13.39 o 
   0   3   5      534.75      509.97      7.59 o 
   1   3   5     1415.75     1422.48     11.93 o 
   2   3   5      913.22      929.72      8.15 o 
   3   3   5      567.06      622.44      7.09 o 
   4   3   5       55.67       56.16      2.59 o 
   5   3   5       64.71       85.24      3.08 o 
   6   3   5        0.11        0.09      1.79 o 
   7   3   5        0.23        1.44      2.09 o 
   8   3   5       61.10       80.37     25.64 o 
   1   4   5      129.95      127.10      2.21 o 
   2   4   5       10.61       16.28      0.89 o 
   3   4   5       47.85       41.13      2.04 o 
   4   4   5        1.18        4.20      0.88 o 
   5   4   5      234.39      259.39      5.24 o 
   6   4   5       13.92       31.71      3.87 o 
   7   4   5        2.90        2.14      2.28 o 
   8   4   5       52.42       68.10     11.59 o 
   0   5   5      110.78      125.84      3.71 o 
   1   5   5      307.08      288.37      3.97 o 
   2   5   5      167.68      171.91      2.87 o 
   3   5   5      184.76      181.96      3.10 o 
   4   5   5        0.66        0.83      0.75 o 
   5   5   5      107.57      107.08      4.23 o 
   6   5   5        1.20        3.01      2.32 o 
   7   5   5       80.39      110.21      6.35 o 
   8   5   5       51.08       75.76      7.54 o 
   1   6   5        1.62        2.14      0.77 o 
   2   6   5       19.92       19.40      1.24 o 
   3   6   5       44.49       48.92      2.11 o 
   4   6   5       89.47       84.49      2.85 o 
   5   6   5       85.74       86.79      4.30 o 
   6   6   5       55.83       61.69      3.89 o 
   7   6   5       51.82       74.71      5.52 o 
   0   7   5      179.17      153.85      4.35 o 
   1   7   5      898.21      776.39      8.45 o 
   2   7   5       37.55       37.35      1.73 o 
   3   7   5      613.79      588.60      6.95 o 
   4   7   5       48.32       51.70      2.33 o 
   5   7   5      337.58      350.18      6.36 o 
   6   7   5        3.08        5.06      2.23 o 
   7   7   5      152.54      198.53      8.22 o 
   1   8   5      136.34      121.39      2.91 o 
   2   8   5       76.12       63.39      2.27 o 
   3   8   5      261.97      240.39      4.36 o 
   4   8   5      223.04      221.86      4.51 o 
   5   8   5      675.88      773.18     12.81 o 
   6   8   5      140.60      161.93      6.72 o 
   0   9   5       40.89       39.62      3.36 o 
   1   9   5      109.68       78.37      3.07 o 
   2   9   5        0.36        0.52      1.01 o 
   3   9   5       40.65       35.94      2.13 o 
   4   9   5        2.72        3.04      1.37 o 
   5   9   5       11.23        7.71      2.15 o 
   1  10   5        2.37        4.16      1.35 o 
   2  10   5        0.00       -0.70      1.11 o 
   3  10   5      153.84      166.83      4.77 o 
   4  10   5        3.56        3.74      1.97 o 
   0  11   5       44.32       39.30      3.92 o 
   1  11   5      209.87      225.73      5.49 o 
   2  11   5      111.68      102.65      5.00 o 
   3  11   5      116.72      119.44      4.24 o 
   0   0   6     2010.98     1943.22     50.67 o 
   1   0   6     2006.67     1956.72     27.86 o 
   2   0   6      536.72      509.49     10.80 o 
   3   0   6       80.43       89.35      3.64 o 
   4   0   6      278.66      303.40      7.56 o 
   5   0   6       49.54       49.78      4.93 o 
   6   0   6       61.01       66.76      6.07 o 
   7   0   6       76.16      101.45     19.91 o 
   8   0   6       24.62       11.82      4.22 o 
   1   1   6      128.75      125.50      2.28 o 
   2   1   6       74.80       81.20      2.37 o 
   3   1   6      210.43      217.27      4.43 o 
   4   1   6      338.75      379.69      5.76 o 
   5   1   6        0.17       -1.34      0.89 o 
   6   1   6      158.86      150.98     34.73 o 
   7   1   6       10.59       10.16      4.39 o 
   8   1   6       27.44       13.67      4.52 o 
   0   2   6        5.63        1.48      0.96 o 
   1   2   6     1891.52     1913.76     20.67 o 
   2   2   6       37.43       34.91      1.81 o 
   3   2   6     1054.65     1101.66     13.74 o 
   4   2   6      129.65      146.15      4.44 o 
   5   2   6      234.21      260.32      5.40 o 
   6   2   6      194.72      215.58      7.16 o 
   7   2   6       12.57        8.44      2.14 o 
   8   2   6      135.81      158.47     19.74 o 
   1   3   6      239.43      233.59      3.00 o 
   2   3   6       91.80       95.93      1.92 o 
   3   3   6       42.38       46.50      1.79 o 
   4   3   6      295.78      325.15      4.45 o 
   5   3   6      243.40      308.40      4.85 o 
   6   3   6      190.20      219.14      8.11 o 
   7   3   6       51.05       72.73      6.31 o 
   8   3   6       42.38       59.06     13.35 o 
   0   4   6      828.75      833.81     16.32 o 
   1   4   6        3.68        1.90      0.72 o 
   2   4   6      231.78      256.46      3.32 o 
   3   4   6       28.03       29.67      1.68 o 
   4   4   6      105.44      117.89      2.67 o 
   5   4   6       57.63       54.87      2.61 o 
   6   4   6       14.81        9.65      2.43 o 
   7   4   6        5.95        1.99      3.20 o 
   8   4   6        4.73        6.44      2.84 o 
   1   5   6       26.58       27.58      1.52 o 
   2   5   6       24.50       26.56      1.39 o 
   3   5   6       40.24       40.26      1.67 o 
   4   5   6       66.26       70.58      2.21 o 
   5   5   6        0.14        0.05      1.11 o 
   6   5   6       25.87       30.07      2.98 o 
   7   5   6       36.41       46.67      4.69 o 
   0   6   6     1366.52     1220.10     18.44 o 
   1   6   6      305.48      271.49      4.59 o 
   2   6   6     1161.36     1075.82     11.39 o 
   3   6   6      199.24      192.79      3.57 o 
   4   6   6      202.78      220.42      4.25 o 
   5   6   6      108.23      137.20      3.77 o 
   6   6   6        5.53        5.07      1.92 o 
   7   6   6       75.47       95.59      6.11 o 
   1   7   6        0.28       -0.15      0.80 o 
   2   7   6       33.23       34.65      1.76 o 
   3   7   6      318.28      321.02      5.01 o 
   4   7   6       35.18       41.03      2.07 o 
   5   7   6      221.54      236.28      5.40 o 
   6   7   6       39.91       52.64      4.25 o 
   0   8   6       12.67       14.63      2.46 o 
   1   8   6     1470.17     1276.55     13.52 o 
   2   8   6       67.58       65.04      2.50 o 
   3   8   6      523.16      485.26      7.85 o 
   4   8   6       24.37       25.60      2.14 o 
   5   8   6       60.62       69.56      3.69 o 
   6   8   6        8.75        6.76      3.02 o 
   1   9   6        1.68        1.42      1.09 o 
   2   9   6        5.05        4.63      1.28 o 
   3   9   6      127.98      119.86      4.77 o 
   4   9   6       35.45       33.50      2.63 o 
   5   9   6       44.60       50.51      3.85 o 
   0  10   6        2.40        2.23      1.90 o 
   1  10   6       89.02       96.30      3.66 o 
   2  10   6        9.31        9.52      1.70 o 
   3  10   6       89.19       91.11      3.83 o 
   4  10   6       10.34       12.77      2.53 o 
   1  11   6       41.94       42.14      3.30 o 
   2  11   6        2.78        3.91      1.53 o 
   1   0   7      232.44      228.15      5.81 o 
   2   0   7      528.67      559.66     11.94 o 
   3   0   7      121.81      123.02      7.81 o 
   4   0   7      617.68      679.26     13.78 o 
   5   0   7       13.87       12.48      3.33 o 
   6   0   7      372.48      464.25     15.89 o 
   7   0   7       67.89       85.19      7.47 o 
   8   0   7      107.28       58.28     12.24 o 
   0   1   7     3887.51     4119.55     59.89 o 
   1   1   7        2.58        8.30      0.81 o 
   2   1   7     1300.65     1372.71     17.11 o 
   3   1   7        1.05       -0.29      0.75 o 
   4   1   7       37.12       43.01      1.91 o 
   5   1   7        9.03       10.58      1.95 o 
   6   1   7        5.10        1.90      1.53 o 
   7   1   7       40.73       49.51      4.91 o 
   8   1   7       13.29       14.00      3.19 o 
   1   2   7      113.86      103.81      2.23 o 
   2   2   7      142.68      123.58      2.90 o 
   3   2   7      170.67      187.48      3.81 o 
   4   2   7       90.27       97.80      2.54 o 
   5   2   7       61.89       68.97      2.93 o 
   6   2   7        0.53       -0.17      1.33 o 
   7   2   7      166.71      210.09      9.56 o 
   8   2   7       22.16       17.25      3.57 o 
   0   3   7     1267.73     1340.60     16.88 o 
   1   3   7      697.90      696.60      6.76 o 
   2   3   7      644.70      663.51      6.80 o 
   3   3   7      198.35      216.84      3.47 o 
   4   3   7       21.50       29.69      1.56 o 
   5   3   7       69.10       81.56      2.92 o 
   6   3   7        1.05        2.82      1.87 o 
   7   3   7       34.23       39.88      5.09 o 
   8   3   7        0.16        3.09      3.27 o 
   1   4   7        0.78        1.27      0.58 o 
   2   4   7       50.38       53.07      1.66 o 
   3   4   7      439.84      457.49      5.30 o 
   4   4   7      100.82      101.24      2.46 o 
   5   4   7      230.74      265.57      5.56 o 
   6   4   7       75.07       85.29      5.78 o 
   7   4   7      264.34      362.38     13.33 o 
   0   5   7        2.46        1.60      1.50 o 
   1   5   7       33.91       30.23      1.41 o 
   2   5   7        6.13        3.58      0.85 o 
   3   5   7        0.14       -0.33      0.79 o 
   4   5   7      198.26      204.22      4.14 o 
   5   5   7        0.41        0.39      1.15 o 
   6   5   7      196.02      208.12      6.39 o 
   7   5   7        1.73        0.88      2.84 o 
   1   6   7       78.49       75.53      2.55 o 
   2   6   7      340.22      313.90      5.14 o 
   3   6   7        4.77        4.77      1.09 o 
   4   6   7      474.20      504.26      7.43 o 
   5   6   7       51.07       63.69      2.97 o 
   6   6   7      247.90      313.31      7.90 o 
   7   6   7        0.57        0.77      2.49 o 
   0   7   7      295.21      257.38      6.78 o 
   1   7   7      462.25      423.81      6.85 o 
   2   7   7      281.65      254.80      4.80 o 
   3   7   7      322.83      322.55      5.57 o 
   4   7   7      463.11      456.51      7.30 o 
   5   7   7       56.96       58.05      3.98 o 
   6   7   7      316.70      356.46     10.74 o 
   1   8   7       68.55       59.14      2.60 o 
   2   8   7       20.63       14.24      1.61 o 
   3   8   7        8.13        7.44      1.44 o 
   4   8   7       34.65       38.96      2.65 o 
   5   8   7       56.24       58.78      3.91 o 
   6   8   7       15.60       26.82      4.12 o 
   0   9   7      236.08      206.10      6.54 o 
   1   9   7        8.61        7.09      1.63 o 
   2   9   7      105.16       95.28      3.65 o 
   3   9   7       16.15       15.50      1.95 o 
   4   9   7        2.51        2.56      1.56 o 
   5   9   7        0.03       -0.24      1.92 o 
   1  10   7       21.55       22.86      2.54 o 
   2  10   7       12.67       12.60      2.11 o 
   3  10   7       17.60       17.03      2.35 o 
   4  10   7        9.63       14.70      2.78 o 
   0  11   7       98.75      114.11      7.04 o 
   1  11   7       90.47       94.13      4.58 o 
   2  11   7       55.52       58.88      3.79 o 
   0   0   8       24.27       20.68      3.56 o 
   1   0   8     2675.84     2846.69     45.05 o 
   2   0   8      315.09      323.77      6.94 o 
   3   0   8      159.73      167.25      4.91 o 
   4   0   8      152.31      172.73      5.90 o 
   5   0   8       97.98      112.16      7.10 o 
   6   0   8        0.93       -1.34      2.64 o 
   7   0   8      260.15      332.75     14.08 o 
   8   0   8       30.39       40.89      9.34 o 
   1   1   8      149.88      146.99      3.26 o 
   2   1   8      348.06      360.04      4.97 o 
   3   1   8        2.99        2.13      0.96 o 
   4   1   8      165.34      187.73      3.84 o 
   5   1   8       71.13       72.00      3.15 o 
   6   1   8        5.36        4.82      1.80 o 
   7   1   8        1.29        3.02      1.83 o 
   8   1   8        1.04        6.32      2.87 o 
   0   2   8      126.48      115.16      9.78 o 
   1   2   8       23.40       44.80      2.27 o 
   2   2   8       21.85       28.36      1.66 o 
   3   2   8       17.38       18.76      1.54 o 
   4   2   8      184.29      187.15      5.99 o 
   5   2   8       61.01       66.90      3.02 o 
   6   2   8       96.86      100.33      5.88 o 
   7   2   8       56.24       62.74      4.72 o 
   8   2   8       10.17       10.39      2.78 o 
   1   3   8       83.68       78.97      2.18 o 
   2   3   8       85.34       76.43      2.20 o 
   3   3   8        3.23        2.35      0.76 o 
   4   3   8        6.39        5.26      0.96 o 
   5   3   8       87.19      101.44      3.23 o 
   6   3   8       21.86       31.18      3.39 o 
   7   3   8        2.92        3.76      2.69 o 
   0   4   8      158.73      148.60      4.81 o 
   1   4   8     2060.49     1930.44     19.85 o 
   2   4   8       27.55       24.89      1.30 o 
   3   4   8      437.00      428.31      5.18 o 
   4   4   8       15.24       18.21      1.41 o 
   5   4   8       21.97       18.47      2.25 o 
   6   4   8       17.19       16.46      2.68 o 
   7   4   8      133.25      172.22      9.10 o 
   1   5   8       50.43       47.96      1.89 o 
   2   5   8        2.41        3.50      1.03 o 
   3   5   8        2.49        1.84      1.00 o 
   4   5   8       58.95       65.26      2.60 o 
   5   5   8       56.28       59.32      2.82 o 
   6   5   8      228.12      281.28      7.39 o 
   7   5   8        0.83       -0.83      2.65 o 
   0   6   8     1677.30     1473.28     22.14 o 
   1   6   8       13.62       15.13      1.52 o 
   2   6   8      986.16      893.47     10.73 o 
   3   6   8        9.31       11.84      1.58 o 
   4   6   8      210.62      217.69      4.85 o 
   5   6   8       37.41       41.62      2.76 o 
   6   6   8       41.12       51.26      3.97 o 
   1   7   8        3.96        2.99      1.13 o 
   2   7   8       13.88       11.95      1.54 o 
   3   7   8      112.99      116.53      3.65 o 
   4   7   8       10.24       11.74      1.81 o 
   5   7   8       11.29       14.55      2.15 o 
   6   7   8      124.91      153.12      6.37 o 
   0   8   8       43.67       40.71      3.28 o 
   1   8   8      317.77      265.33      5.23 o 
   2   8   8       11.03       11.06      1.56 o 
   3   8   8       56.50       52.84      2.63 o 
   4   8   8        3.07        2.91      1.44 o 
   5   8   8       18.07       19.98      2.77 o 
   1   9   8       26.00       27.47      2.36 o 
   2   9   8       80.28       76.27      4.77 o 
   3   9   8        2.20        3.80      1.50 o 
   4   9   8       51.27       56.99      4.31 o 
   0  10   8        4.45        2.93      2.30 o 
   1  10   8        5.04        3.96      1.70 o 
   2  10   8        9.49        6.78      1.91 o 
   3  10   8        0.02        0.34      1.65 o 
   1   0   9      251.15      264.20      6.87 o 
   2   0   9      287.11      273.38      6.41 o 
   3   0   9     1964.41     2019.57     30.50 o 
   4   0   9      185.46      181.72      8.34 o 
   5   0   9      350.84      367.58     11.24 o 
   6   0   9        7.89        8.08      3.07 o 
   7   0   9      103.59      112.59     20.32 o 
   8   0   9        0.66        3.85      3.39 o 
   0   1   9       81.86       91.44      3.94 o 
   1   1   9      118.98      120.13      3.39 o 
   2   1   9      160.46      143.69      2.92 o 
   3   1   9       37.29       40.98      2.05 o 
   4   1   9        6.01        4.74      1.13 o 
   5   1   9       32.86       31.08      2.56 o 
   6   1   9        1.29        2.36      1.70 o 
   7   1   9        2.74        5.35      1.95 o 
   8   1   9       15.19       26.51      5.51 o 
   1   2   9        2.44        0.35      0.69 o 
   2   2   9       21.76       26.18      1.50 o 
   3   2   9       92.53       95.68      3.12 o 
   4   2   9        0.01       -0.26      0.85 o 
   5   2   9       87.13      106.79      3.79 o 
   6   2   9       34.26       49.80      4.08 o 
   7   2   9       23.37       26.54      3.82 o 
   0   3   9       24.94       33.32      3.84 o 
   1   3   9      595.57      574.97      7.76 o 
   2   3   9       52.38       49.90      1.97 o 
   3   3   9       32.72       31.75      1.71 o 
   4   3   9       13.89       12.46      1.22 o 
   5   3   9       18.22       12.80      1.67 o 
   6   3   9       82.70       95.42      5.25 o 
   7   3   9        2.11        7.58      2.74 o 
   1   4   9       42.99       46.09      1.99 o 
   2   4   9      467.06      436.44      5.78 o 
   3   4   9      609.28      594.13      8.31 o 
   4   4   9      443.32      465.14      7.16 o 
   5   4   9        3.58        3.88      1.70 o 
   6   4   9      104.46      120.66      6.22 o 
   7   4   9        2.32        1.74      3.30 o 
   0   5   9      578.56      526.76     10.39 o 
   1   5   9      146.14      127.52      2.97 o 
   2   5   9      535.55      524.69      7.28 o 
   3   5   9        0.62       -0.30      1.01 o 
   4   5   9       61.77       67.21      2.88 o 
   5   5   9       62.02       72.78      6.47 o 
   6   5   9        9.99       13.16      2.65 o 
   7   5   9       20.24       24.86      4.15 o 
   1   6   9        8.60        4.81      1.19 o 
   2   6   9       92.00       83.40      3.84 o 
   3   6   9       17.18       15.88      1.79 o 
   4   6   9       88.00       82.72      3.42 o 
   5   6   9      143.15      169.37      4.91 o 
   6   6   9       33.33       35.96      3.87 o 
   0   7   9      100.68       72.98      4.03 o 
   1   7   9       38.11       38.80      2.26 o 
   2   7   9      160.11      139.00      3.70 o 
   3   7   9        9.00        6.85      1.52 o 
   4   7   9       43.46       45.74      2.86 o 
   5   7   9       85.60       89.41      4.16 o 
   6   7   9        3.44        3.78      2.52 o 
   1   8   9       24.44       21.76      1.96 o 
   2   8   9       68.04       60.64      2.94 o 
   3   8   9      382.63      362.04      6.97 o 
   4   8   9       48.47       44.06      2.95 o 
   5   8   9       24.43       27.62      3.16 o 
   0   9   9        9.79       12.43      2.52 o 
   1   9   9        5.98        8.33      1.62 o 
   2   9   9        0.53        2.28      1.63 o 
   3   9   9       10.73       10.20      1.89 o 
   4   9   9       17.95       20.37      2.70 o 
   1  10   9        2.76        2.47      1.72 o 
   2  10   9        2.75        3.92      1.80 o 
   0   0  10     1280.99     1120.87     34.13 o 
   1   0  10      823.48      736.25     14.65 o 
   2   0  10      754.67      712.52     16.76 o 
   3   0  10      137.97      127.42      4.11 o 
   4   0  10      607.79      638.59     12.59 o 
   5   0  10        3.70        2.87      2.39 o 
   6   0  10       74.75       88.98      6.40 o 
   7   0  10        4.40        3.66      3.48 o 
   1   1  10       25.28       33.85      2.04 o 
   2   1  10      184.78      196.02      4.13 o 
   3   1  10      317.36      313.94      5.08 o 
   4   1  10       83.13       95.45      2.84 o 
   5   1  10       49.73       59.10      4.58 o 
   6   1  10        8.91       12.15      3.40 o 
   7   1  10       80.00       82.06      5.44 o 
   0   2  10      707.12      658.99     13.44 o 
   1   2  10       15.43       20.11      1.72 o 
   2   2  10      428.71      411.38      6.58 o 
   3   2  10       74.67       80.94      2.91 o 
   4   2  10        9.80        7.04      1.18 o 
   5   2  10       29.54       36.36      2.89 o 
   6   2  10       21.09       21.19      3.23 o 
   7   2  10        7.53       13.58      2.57 o 
   1   3  10      126.12      119.66      3.41 o 
   2   3  10       78.65       72.12      2.90 o 
   3   3  10     1128.50     1089.63     11.98 o 
   4   3  10       25.48       30.43      1.85 o 
   5   3  10      165.83      178.46      5.14 o 
   6   3  10        7.03       10.53      3.49 o 
   7   3  10       46.82       75.79      6.84 o 
   0   4  10      195.17      196.24      5.48 o 
   1   4  10      316.25      248.88      4.41 o 
   2   4  10       32.67       37.10      2.41 o 
   3   4  10      335.60      306.09      5.88 o 
   4   4  10       32.24       34.65      2.87 o 
   5   4  10       87.28       94.36      4.77 o 
   6   4  10       27.05       40.03      3.61 o 
   7   4  10       14.47       26.03      4.12 o 
   1   5  10       98.38       83.38      3.06 o 
   2   5  10      146.66      131.58      3.42 o 
   3   5  10      981.59      916.14     12.96 o 
   4   5  10      139.33      143.68      4.34 o 
   5   5  10      204.59      215.94      6.06 o 
   6   5  10       10.60       14.59      2.78 o 
   0   6  10      215.45      189.05      6.03 o 
   1   6  10       17.56        9.92      1.45 o 
   2   6  10      183.59      171.60      4.38 o 
   3   6  10       45.21       40.41      2.66 o 
   4   6  10        3.10        2.73      1.40 o 
   5   6  10        5.25        6.09      2.05 o 
   6   6  10        3.33        2.08      2.26 o 
   1   7  10       16.49       17.95      1.83 o 
   2   7  10       29.29       26.06      2.21 o 
   3   7  10      279.54      277.28      5.93 o 
   4   7  10       16.88       13.62      2.01 o 
   5   7  10        4.02        3.42      2.28 o 
   0   8  10        8.76        4.23      1.96 o 
   1   8  10       32.94       21.67      2.00 o 
   2   8  10        0.50        1.29      1.28 o 
   3   8  10        0.13        0.05      1.36 o 
   4   8  10        5.26        2.74      1.69 o 
   1   9  10       14.01       10.74      1.77 o 
   2   9  10       24.40       22.42      2.26 o 
   3   9  10      218.80      220.73      6.13 o 
   0  10  10      303.94      265.62     10.05 o 
   1  10  10       51.49       53.99      3.69 o 
   2  10  10      243.57      234.28      6.12 o 
   1   0  11        3.83        5.74      2.29 o 
   2   0  11      145.94      142.22      4.82 o 
   3   0  11      160.48      155.88     10.20 o 
   4   0  11        0.08        4.44      1.92 o 
   5   0  11       67.65       72.86      6.48 o 
   6   0  11      143.52      193.15     18.52 o 
   7   0  11      218.53      269.97     22.57 o 
   0   1  11      294.63      278.98      8.97 o 
   1   1  11      470.60      384.09      6.86 o 
   2   1  11      335.29      333.81      5.94 o 
   3   1  11      302.95      273.11      5.11 o 
   4   1  11        0.42       -0.43      1.11 o 
   5   1  11      211.83      210.26      6.22 o 
   6   1  11       58.11       79.82      5.11 o 
   7   1  11       38.89       43.36      4.98 o 
   1   2  11        0.02       -0.30      1.03 o 
   2   2  11      925.16      872.85     11.45 o 
   3   2  11      192.82      187.04      4.18 o 
   4   2  11      605.70      604.99      9.41 o 
   5   2  11       26.33       26.74      2.34 o 
   6   2  11       40.63       47.00      4.13 o 
   7   2  11       53.66       62.82      6.36 o 
   0   3  11       89.03       85.53      5.99 o 
   1   3  11      419.10      344.68      6.49 o 
   2   3  11       37.25       29.80      2.15 o 
   3   3  11      136.66      128.41      3.21 o 
   4   3  11      222.96      229.38      4.51 o 
   5   3  11        4.85        5.83      1.86 o 
   6   3  11        0.60        2.23      2.06 o 
   7   3  11        1.85        1.44      2.82 o 
   1   4  11      170.25      140.59      3.69 o 
   2   4  11      285.63      268.02      5.52 o 
   3   4  11      313.65      297.68      5.55 o 
   4   4  11      194.17      183.65      5.85 o 
   5   4  11      612.59      694.70     12.13 o 
   6   4  11        4.86        9.41      2.53 o 
   0   5  11       53.26       46.03      3.90 o 
   1   5  11      752.47      577.00     10.47 o 
   2   5  11       33.50       27.31      2.60 o 
   3   5  11      241.13      213.74      5.97 o 
   4   5  11      217.88      214.20      5.78 o 
   5   5  11       17.32       15.76      2.41 o 
   6   5  11        6.87        6.72      2.54 o 
   1   6  11        6.54        5.17      1.53 o 
   2   6  11      445.38      400.01      7.23 o 
   3   6  11       15.28       19.69      2.23 o 
   4   6  11      390.38      411.03      8.57 o 
   5   6  11       10.57       13.76      2.61 o 
   0   7  11       11.49       11.19      2.37 o 
   1   7  11        7.34        6.45      1.55 o 
   2   7  11        4.83        4.18      1.49 o 
   3   7  11        0.40        0.75      1.34 o 
   4   7  11      114.20      116.01      4.36 o 
   5   7  11        0.15        0.13      2.06 o 
   1   8  11       22.22       24.68      2.20 o 
   2   8  11       75.72       80.35      4.36 o 
   3   8  11        3.01        0.92      1.43 o 
   4   8  11       25.58       33.29      2.94 o 
   0   9  11       19.40       17.39      2.95 o 
   1   9  11      136.84      130.24      4.25 o 
   2   9  11       11.10       13.09      2.01 o 
   3   9  11       63.19       61.55      3.74 o 
   0   0  12       20.83       32.54      5.54 o 
   1   0  12      790.90      616.86     16.44 o 
   2   0  12        3.86        8.13      2.21 o 
   3   0  12      973.09      847.56     17.25 o 
   4   0  12      255.36      269.82      8.50 o 
   5   0  12      447.04      482.09     25.06 o 
   6   0  12       68.06       71.27      8.96 o 
   7   0  12       77.28       84.79     10.23 o 
   1   1  12      317.76      290.92      6.03 o 
   2   1  12      133.50      127.94      3.93 o 
   3   1  12      539.08      509.73      8.19 o 
   4   1  12       81.06       79.02      3.00 o 
   5   1  12      469.51      484.05     10.09 o 
   6   1  12        6.52        6.78      2.98 o 
   7   1  12       95.80      105.55      7.93 o 
   0   2  12       76.27       70.28      4.39 o 
   1   2  12      778.00      695.99     10.50 o 
   2   2  12      134.05      136.80      3.81 o 
   3   2  12      477.80      452.51      7.63 o 
   4   2  12       79.10       78.88      3.13 o 
   5   2  12       45.28       52.14      3.22 o 
   6   2  12       23.27       25.92      3.60 o 
   1   3  12      101.20       92.85      4.99 o 
   2   3  12        2.39        2.75      1.27 o 
   3   3  12       39.79       40.74      2.16 o 
   4   3  12       13.75       16.18      1.92 o 
   5   3  12        2.15        3.40      1.81 o 
   6   3  12       76.10      111.30      5.53 o 
   0   4  12      937.34      802.16     14.29 o 
   1   4  12      970.68      763.49     10.64 o 
   2   4  12      712.04      658.00      9.68 o 
   3   4  12      288.32      252.49      5.26 o 
   4   4  12        0.44        0.88      1.45 o 
   5   4  12       56.12       65.53      3.86 o 
   6   4  12        4.08        3.06      2.34 o 
   1   5  12       37.25       35.24      2.67 o 
   2   5  12        0.51       -0.54      1.24 o 
   3   5  12        0.09        1.22      1.36 o 
   4   5  12       27.91       29.15      2.78 o 
   5   5  12       24.95       24.30      3.01 o 
   6   5  12       86.21      124.82      6.41 o 
   0   6  12      149.10      109.07      8.81 o 
   1   6  12        4.83        9.78      2.18 o 
   2   6  12      131.26      114.91      4.44 o 
   3   6  12        1.69        4.60      1.69 o 
   4   6  12       21.50       21.03      2.58 o 
   5   6  12       19.00       16.70      3.34 o 
   1   7  12       75.34       68.59      3.61 o 
   2   7  12       41.07       43.80      3.06 o 
   3   7  12       61.85       56.98      4.18 o 
   4   7  12       28.37       38.60      3.77 o 
   0   8  12       29.40       31.80      4.13 o 
   1   8  12      228.84      226.86      6.93 o 
   2   8  12       43.75       53.72      3.84 o 
   3   8  12       65.14       68.61      3.58 o 
   1   9  12       26.71       26.96      2.69 o 
   2   9  12       13.22       14.01      2.27 o 
   1   0  13       19.32       25.84      3.88 o 
   2   0  13        1.12       -1.04      1.78 o 
   3   0  13       13.15        4.57      2.52 o 
   4   0  13        1.96        2.99      2.27 o 
   5   0  13      142.30      138.30      8.41 o 
   6   0  13        2.51        4.58      3.56 o 
   0   1  13       26.55       17.61      2.80 o 
   1   1  13     1606.29     1317.93     17.19 o 
   2   1  13      191.50      177.52      4.83 o 
   3   1  13      480.79      445.19      7.64 o 
   4   1  13       19.97       23.74      2.18 o 
   5   1  13       73.75       80.76      5.55 o 
   6   1  13       36.01       44.57      6.68 o 
   1   2  13        8.22        8.18      1.78 o 
   2   2  13      112.54      103.34      5.19 o 
   3   2  13       29.13       30.19      2.49 o 
   4   2  13       86.88       83.49      3.41 o 
   5   2  13       91.81      101.75      5.06 o 
   6   2  13       17.93       18.80      6.09 o 
   0   3  13       12.72       15.99      3.25 o 
   1   3  13       89.00       89.65      4.32 o 
   2   3  13       27.13       24.87      2.12 o 
   3   3  13       12.59        7.63      1.68 o 
   4   3  13       40.07       48.72      2.96 o 
   5   3  13       77.21       82.31      4.19 o 
   6   3  13        8.56        5.42      2.76 o 
   1   4  13       78.07       66.65      3.61 o 
   2   4  13       67.62       66.37      3.07 o 
   3   4  13       83.41       69.73      3.31 o 
   4   4  13      204.67      230.33      5.75 o 
   5   4  13       45.83       39.65      3.59 o 
   0   5  13       35.02       28.64      3.59 o 
   1   5  13        1.83        6.67      1.72 o 
   2   5  13        4.51        5.55      1.78 o 
   3   5  13       80.37       61.11      3.83 o 
   4   5  13       28.39       30.53      2.89 o 
   5   5  13      126.02      136.31      5.77 o 
   1   6  13       21.57       21.50      2.45 o 
   2   6  13       56.48       50.10      3.24 o 
   3   6  13        1.63        1.64      1.46 o 
   4   6  13       42.13       49.63      3.94 o 
   0   7  13      144.69      137.82      6.77 o 
   1   7  13        3.64        2.65      1.70 o 
   2   7  13      246.83      252.43      8.53 o 
   3   7  13       41.63       39.40      3.16 o 
   4   7  13        2.90        4.68      2.07 o 
   1   8  13       52.38       53.63      3.65 o 
   2   8  13        2.76        1.14      1.78 o 
   0   0  14       40.97       71.38      8.22 o 
   1   0  14      185.97      162.09      8.18 o 
   2   0  14      336.04      367.81     10.54 o 
   3   0  14      259.98      245.27      9.57 o 
   4   0  14       73.30       82.30      9.60 o 
   5   0  14      259.07      296.20     11.43 o 
   6   0  14       85.08      106.94      8.86 o 
   1   1  14       10.16        6.98      1.69 o 
   2   1  14        1.53        1.99      1.46 o 
   3   1  14       36.81       32.35      2.75 o 
   4   1  14       20.86       24.51      2.33 o 
   5   1  14       88.61       92.93      4.75 o 
   6   1  14       39.21       57.64      4.75 o 
   0   2  14      526.18      448.72     14.45 o 
   1   2  14       87.20       73.47      3.57 o 
   2   2  14       22.86       20.01      2.27 o 
   3   2  14        0.39        0.46      1.47 o 
   4   2  14        3.55        1.55      1.60 o 
   5   2  14       40.57       51.67      3.79 o 
   1   3  14        7.76        4.72      1.55 o 
   2   3  14        4.08        2.89      1.70 o 
   3   3  14        8.14        6.08      1.86 o 
   4   3  14       10.03        9.60      2.24 o 
   5   3  14       20.26       28.36      3.40 o 
   0   4  14        1.21        0.27      1.97 o 
   1   4  14       11.88        5.60      1.64 o 
   2   4  14       86.65       89.20      3.66 o 
   3   4  14        0.14        0.45      1.45 o 
   4   4  14        0.61       -0.51      1.55 o 
   5   4  14        0.62        1.69      2.04 o 
   1   5  14       10.01        9.54      1.91 o 
   2   5  14       16.08       19.22      2.42 o 
   3   5  14        8.43       11.69      1.99 o 
   4   5  14        0.10        0.46      1.74 o 
   0   6  14      498.68      445.81     17.48 o 
   1   6  14      157.66      136.58      5.15 o 
   2   6  14       60.75       60.30      4.45 o 
   3   6  14       18.15       16.12      2.29 o 
   4   6  14       32.37       39.48      3.45 o 
   1   7  14        0.46        0.28      1.59 o 
   2   7  14        0.23       -0.28      1.65 o 
   3   7  14       25.77       33.28      2.95 o 
   0   8  14       71.72       76.00      6.00 o 
   1   8  14      146.91      167.67      5.70 o 
   1   0  15       16.77       19.39      4.54 o 
   2   0  15        2.75        2.23      2.28 o 
   3   0  15       27.93       31.20      3.91 o 
   4   0  15       11.92       13.39      2.85 o 
   5   0  15        2.16       -0.21      2.67 o 
   0   1  15      243.87      232.11      8.42 o 
   1   1  15        1.31        3.41      1.63 o 
   2   1  15       10.33       11.19      2.35 o 
   3   1  15        3.09        3.65      1.57 o 
   4   1  15       39.18       51.06      3.40 o 
   5   1  15        0.01        0.51      2.09 o 
   1   2  15        8.05        6.02      1.70 o 
   2   2  15       16.73       14.36      2.15 o 
   3   2  15       82.62       80.77      3.93 o 
   4   2  15       20.24       21.18      3.01 o 
   5   2  15      135.91      181.09      7.76 o 
   0   3  15        0.12        1.22      2.06 o 
   1   3  15        0.04        1.28      1.47 o 
   2   3  15      130.88      127.17      5.73 o 
   3   3  15        0.12       -0.71      1.50 o 
   4   3  15       25.09       26.69      2.83 o 
   5   3  15       10.73       12.12      2.65 o 
   1   4  15       20.75       18.23      2.40 o 
   2   4  15        8.24        3.85      1.72 o 
   3   4  15       73.28       82.08      3.76 o 
   4   4  15       10.77        9.17      2.28 o 
   0   5  15        8.39        7.39      2.82 o 
   1   5  15       58.67       57.86      4.62 o 
   2   5  15       62.15       57.20      3.97 o 
   3   5  15       44.97       50.80      3.52 o 
   4   5  15        8.59        7.82      2.46 o 
   1   6  15       10.89       11.15      2.20 o 
   2   6  15        1.44        0.70      1.76 o 
   3   6  15       76.59       80.48      5.16 o 
   0   7  15      105.15      114.45      7.04 o 
   1   7  15       20.12       18.25      2.65 o 
   0   0  16       27.88       32.05      4.98 o 
   1   0  16        0.86        0.12      1.85 o 
   2   0  16       13.39       14.36      2.80 o 
   3   0  16       10.96        7.32      2.50 o 
   4   0  16        2.38        0.71      2.63 o 
   1   1  16        0.44       -0.41      1.48 o 
   2   1  16        0.00        0.86      1.48 o 
   3   1  16        3.57        5.40      1.76 o 
   4   1  16       12.15       15.71      2.49 o 
   0   2  16       45.91       53.92      4.78 o 
   1   2  16      179.91      164.19      5.20 o 
   2   2  16        0.09       -1.39      1.49 o 
   3   2  16      103.89      100.66      4.55 o 
   4   2  16       53.75       51.91      4.27 o 
   1   3  16        0.05       -2.34      1.56 o 
   2   3  16       33.88       31.56      3.26 o 
   3   3  16       12.90       12.81      2.13 o 
   4   3  16       39.32       35.66      3.19 o 
   0   4  16      681.39      625.54     22.58 o 
   1   4  16       63.57       58.28      3.75 o 
   2   4  16      230.29      238.26      6.61 o 
   3   4  16        4.34        2.74      1.87 o 
   1   5  16        0.28        0.85      1.70 o 
   2   5  16       12.80       13.01      2.42 o 
   3   5  16       15.39       14.80      2.54 o 
   0   6  16       96.77       91.43      6.53 o 
   1   6  16       22.59       22.29      2.84 o 
   1   0  17        5.11        2.12      2.16 o 
   2   0  17       12.41       15.09      2.97 o 
   3   0  17       49.64       41.61      4.18 o 
   4   0  17       26.35       36.44      4.83 o 
   0   1  17       33.10       33.28      4.27 o 
   1   1  17        2.13       -0.26      1.49 o 
   2   1  17        1.97        1.85      1.63 o 
   3   1  17       12.37       11.09      2.17 o 
   1   2  17        3.71        4.52      1.88 o 
   2   2  17        1.33        0.57      1.69 o 
   3   2  17       41.43       37.91      3.42 o 
   0   3  17       78.79      102.67      8.37 o 
   1   3  17        1.51        1.44      2.15 o 
   2   3  17      168.54      181.27      6.44 o 
   3   3  17        7.17        7.67      2.08 o 
   1   4  17        8.54        8.55      2.20 o 
   2   4  17      119.70      116.33      6.76 o 
   0   5  17       40.54       53.91      8.77 o 
   1   5  17       11.75       15.24      2.63 o 
   0   0  18       66.41       60.48     14.93 o 
   1   0  18        0.55        0.05      2.11 o 
   2   0  18        0.03       -2.43      2.08 o 
   1   1  18        1.10        2.64      1.79 o 
   2   1  18       92.07      101.73      4.68 o 
   0   2  18       76.42       79.65      6.07 o 
   1   2  18      121.03      123.39      7.73 o 
   2   2  18        3.77        4.92      2.11 o 
   1   3  18        0.65        2.86      2.39 o 
                                                 
